# Supplementary material for: Priorities in the Prevention Strategies for Medication Error Using the Analytical Hierarchy Process Method
Source: Healthcare (Basel). 2022 Mar 11;10(3):512. doi: 10.3390/healthcare10030512 (PMC8950160; doi:10.3390/healthcare10030512)
Supplement: Supplementary file 1 [file healthcare-10-00512-s001.zip]

Archive with 1 entries (1 files):
- healthcare-1617288-supplementary.pdf
